# Supplementary material for: Carboxymethyl Chitosan Microgels for Sustained Delivery of Vancomycin and Long-Lasting Antibacterial Effects
Source: Gels. 2023 Sep 1;9(9):708. doi: 10.3390/gels9090708 (PMC10529976; doi:10.3390/gels9090708)
Supplement: Supplementary file 1 [file gels-09-00708-s001.zip]

Archive with 1 entries (1 files):
- gels-2574548-supplementary.pdf
